# Supplementary material for: dcGOR: An R Package for Analysing Ontologies and Protein Domain Annotations
Source: PLoS Comput Biol. 2014 Oct 30;10(10):e1003929. doi: 10.1371/journal.pcbi.1003929 (PMC4214615; doi:10.1371/journal.pcbi.1003929)
Supplement: Software S1 — Package ‘dcGOR’ (version 1.0.3) including source code, documentation and data. (GZ) [file pcbi.1003929.s001.gz]

Archive with 146 entries (137 files):
- dcGOR/DESCRIPTION
- dcGOR/NAMESPACE
- dcGOR/R
- dcGOR/R/ClassMethod-dcGOR.r
- dcGOR/R/dcBuildAnno.r
- dcGOR/R/dcBuildInfoDataFrame.r
- dcGOR/R/dcBuildOnto.r
- dcGOR/R/dcConverter.r
- dcGOR/R/dcDAGannotate.r
- dcGOR/R/dcDAGdomainSim.r
- dcGOR/R/dcEnrichment.r
- dcGOR/R/dcRDataLoader.r
- dcGOR/R/dcRWRpipeline.r
- dcGOR/R/visEnrichment.r
- dcGOR/data
- dcGOR/data/Ancestral_domainome.RData
- dcGOR/data/InterPro.RData
- dcGOR/data/InterPro2GOBP.RData
- dcGOR/data/InterPro2GOCC.RData
- dcGOR/data/InterPro2GOMF.RData
- dcGOR/data/Pfam.RData
- dcGOR/data/Pfam2GOBP.RData
- dcGOR/data/Pfam2GOCC.RData
- dcGOR/data/Pfam2GOMF.RData
- dcGOR/data/Rfam.RData
- dcGOR/data/Rfam2GOBP.RData
- dcGOR/data/Rfam2GOCC.RData
- dcGOR/data/Rfam2GOMF.RData
- dcGOR/data/SCOP.fa.RData
- dcGOR/data/SCOP.fa2DO.RData
- dcGOR/data/SCOP.fa2GOBP.RData
- dcGOR/data/SCOP.fa2GOCC.RData
- dcGOR/data/SCOP.fa2GOMF.RData
- dcGOR/data/SCOP.fa2HPMI.RData
- dcGOR/data/SCOP.fa2HPON.RData
- dcGOR/data/SCOP.fa2HPPA.RData
- dcGOR/data/SCOP.fa2MP.RData
- dcGOR/data/SCOP.sf.RData
- dcGOR/data/SCOP.sf2DO.RData
- dcGOR/data/SCOP.sf2GOBP.RData
- dcGOR/data/SCOP.sf2GOCC.RData
- dcGOR/data/SCOP.sf2GOMF.RData
- dcGOR/data/SCOP.sf2HPMI.RData
- dcGOR/data/SCOP.sf2HPON.RData
- dcGOR/data/SCOP.sf2HPPA.RData
- dcGOR/data/SCOP.sf2MP.RData
- dcGOR/data/datalist
- dcGOR/data/eTOL.RData
- dcGOR/data/onto.DO.RData
- dcGOR/data/onto.GOBP.RData
- dcGOR/data/onto.GOCC.RData
- dcGOR/data/onto.GOMF.RData
- dcGOR/data/onto.HPMI.RData
- dcGOR/data/onto.HPON.RData
- dcGOR/data/onto.HPPA.RData
- dcGOR/data/onto.MP.RData
- dcGOR/inst
- dcGOR/inst/CITATION
- dcGOR/inst/NEWS
- dcGOR/inst/staticdocs
- dcGOR/inst/staticdocs/CITATIONs.md
- dcGOR/inst/staticdocs/INSTALLATIONs.md
- dcGOR/inst/staticdocs/RData.md
- dcGOR/inst/staticdocs/README.md
- dcGOR/inst/staticdocs/demo
- dcGOR/inst/staticdocs/demo/Basu.r
- dcGOR/inst/staticdocs/demo/Customisation.r
- dcGOR/inst/staticdocs/demo/Fang.r
- dcGOR/inst/staticdocs/demo/Fang_paper.r
- dcGOR/inst/staticdocs/demo/List_demos.txt
- dcGOR/inst/staticdocs/docs.r
- dcGOR/inst/staticdocs/faq
- dcGOR/inst/staticdocs/faq/List_faqs.txt
- dcGOR/inst/staticdocs/images
- dcGOR/inst/staticdocs/images/dcGOR_logo.png
- dcGOR/inst/staticdocs/images/dcGOR_workflow.png
- dcGOR/inst/staticdocs/templates
- dcGOR/inst/staticdocs/templates/footer.html
- dcGOR/inst/staticdocs/templates/navbar.html
- dcGOR/man
- dcGOR/man/AdjData-class.Rd
- dcGOR/man/Ancestral_domainome.Rd
- dcGOR/man/Anno-class.Rd
- dcGOR/man/Anno-method.Rd
- dcGOR/man/AnnoData-class.Rd
- dcGOR/man/Cnetwork-class.Rd
- dcGOR/man/Cnetwork-method.Rd
- dcGOR/man/Coutput-class.Rd
- dcGOR/man/Coutput-method.Rd
- dcGOR/man/Dnetwork-class.Rd
- dcGOR/man/Dnetwork-method.Rd
- dcGOR/man/Eoutput-class.Rd
- dcGOR/man/Eoutput-method.Rd
- dcGOR/man/InfoDataFrame-class.Rd
- dcGOR/man/InfoDataFrame-method.Rd
- dcGOR/man/InterPro.Rd
- dcGOR/man/InterPro2GOBP.Rd
- dcGOR/man/InterPro2GOCC.Rd
- dcGOR/man/InterPro2GOMF.Rd
- dcGOR/man/Onto-class.Rd
- dcGOR/man/Onto-method.Rd
- dcGOR/man/Pfam.Rd
- dcGOR/man/Pfam2GOBP.Rd
- dcGOR/man/Pfam2GOCC.Rd
- dcGOR/man/Pfam2GOMF.Rd
- dcGOR/man/Rfam.Rd
- dcGOR/man/Rfam2GOBP.Rd
- dcGOR/man/Rfam2GOCC.Rd
- dcGOR/man/Rfam2GOMF.Rd
- dcGOR/man/SCOP.fa.Rd
- dcGOR/man/SCOP.fa2DO.Rd
- dcGOR/man/SCOP.fa2GOBP.Rd
- dcGOR/man/SCOP.fa2GOCC.Rd
- dcGOR/man/SCOP.fa2GOMF.Rd
- dcGOR/man/SCOP.fa2HPMI.Rd
- dcGOR/man/SCOP.fa2HPON.Rd
- dcGOR/man/SCOP.fa2HPPA.Rd
- dcGOR/man/SCOP.fa2MP.Rd
- dcGOR/man/SCOP.sf.Rd
- dcGOR/man/SCOP.sf2DO.Rd
- dcGOR/man/SCOP.sf2GOBP.Rd
- dcGOR/man/SCOP.sf2GOCC.Rd
- dcGOR/man/SCOP.sf2GOMF.Rd
- dcGOR/man/SCOP.sf2HPMI.Rd
- dcGOR/man/SCOP.sf2HPON.Rd
- dcGOR/man/SCOP.sf2HPPA.Rd
- dcGOR/man/SCOP.sf2MP.Rd
- dcGOR/man/dcBuildAnno.Rd
- dcGOR/man/dcBuildInfoDataFrame.Rd
- dcGOR/man/dcBuildOnto.Rd
- dcGOR/man/dcConverter.Rd
- dcGOR/man/dcDAGannotate.Rd
- dcGOR/man/dcDAGdomainSim.Rd
- dcGOR/man/dcEnrichment.Rd
- dcGOR/man/dcRDataLoader.Rd
- dcGOR/man/dcRWRpipeline.Rd
- dcGOR/man/eTOL.Rd
- dcGOR/man/onto.DO.Rd
- dcGOR/man/onto.GOBP.Rd
- dcGOR/man/onto.GOCC.Rd
- dcGOR/man/onto.GOMF.Rd
- dcGOR/man/onto.HPMI.Rd
- dcGOR/man/onto.HPON.Rd
- dcGOR/man/onto.HPPA.Rd
- dcGOR/man/onto.MP.Rd
- dcGOR/man/visEnrichment.Rd
