# Supplementary material for: dcGOR: An R Package for Analysing Ontologies and Protein Domain Annotations
Source: PLoS Comput Biol. 2014 Oct 30;10(10):e1003929. doi: 10.1371/journal.pcbi.1003929 (PMC4214615; doi:10.1371/journal.pcbi.1003929)
Supplement: Software S1 — Package ‘dcGOR’ (version 1.0.3) including source code, documentation and data. (GZ) [file pcbi.1003929.s001.gz › dcGOR/DESCRIPTION]

Package: dcGOR
Type: Package
Title: Analysis of ontologies and protein domain annotations.
Version: 1.0.3
Date: 2014-9-25
Author: Hai Fang and Julian Gough
Maintainer: Hai Fang <hfang@cs.bris.ac.uk>
Depends: R (>= 3.1.0), Matrix, igraph, dnet
Imports: methods
Suggests: foreach, doMC
Description: The package is used to analyse domain-centric ontologies and annotations, particularly those in the dcGO database. The dcGO (http://supfam.org/SUPERFAMILY/dcGO) is a comprehensive domain-centric database for annotating protein domains using a panel of ontologies including Gene Ontology. With the package, users are expected to analyse and visualise domain-centric ontologies and annotations. Supported analyses include but are not limited to: easy access to a wide range of ontologies and their domain-centric annotations; able to build customised ontologies and annotations; domain-based enrichment analysis and visualisation; construction of a domain (semantic similarity) network according to ontology annotations; significance analysis for estimating a contact (statistical significance) network via Random Walk with Restart; and high-performance parallel computing.
URL: http://supfam.org/dcGOR
Collate: 'ClassMethod-dcGOR.r' 'dcDAGannotate.r' 'dcRDataLoader.r'
        'dcEnrichment.r' 'visEnrichment.r' 'dcDAGdomainSim.r'
        'dcRWRpipeline.r' 'dcConverter.r' 'dcBuildInfoDataFrame.r'
        'dcBuildAnno.r' 'dcBuildOnto.r'
License: GPL-2
biocViews: Bioinformatics
Packaged: 2014-09-25 10:35:08 UTC; hfang
