# Supplementary material for: dcGOR: An R Package for Analysing Ontologies and Protein Domain Annotations
Source: PLoS Comput Biol. 2014 Oct 30;10(10):e1003929. doi: 10.1371/journal.pcbi.1003929 (PMC4214615; doi:10.1371/journal.pcbi.1003929)
Supplement: Software S1 — Package ‘dcGOR’ (version 1.0.3) including source code, documentation and data. (GZ) [file pcbi.1003929.s001.gz › dcGOR/NAMESPACE]

# Generated by roxygen2 (4.0.1): do not edit by hand

export(dcBuildAnno)
export(dcBuildInfoDataFrame)
export(dcBuildOnto)
export(dcConverter)
export(dcDAGannotate)
export(dcDAGdomainSim)
export(dcEnrichment)
export(dcRDataLoader)
export(dcRWRpipeline)
export(visEnrichment)
exportClasses(AdjData)
exportClasses(Anno)
exportClasses(AnnoData)
exportClasses(Cnetwork)
exportClasses(Coutput)
exportClasses(Dnetwork)
exportClasses(Eoutput)
exportClasses(InfoDataFrame)
exportClasses(Onto)
exportMethods("[")
exportMethods(Data)
exportMethods(adjMatrix)
exportMethods(adjp)
exportMethods(annoData)
exportMethods(cnetwork)
exportMethods(colNames)
exportMethods(dData)
exportMethods(description)
exportMethods(dim)
exportMethods(dimLabels)
exportMethods(domainData)
exportMethods(domainNames)
exportMethods(id)
exportMethods(level)
exportMethods(nInfo)
exportMethods(ncol)
exportMethods(nodeInfo)
exportMethods(nodeNames)
exportMethods(nrow)
exportMethods(pvalue)
exportMethods(ratio)
exportMethods(rowNames)
exportMethods(show)
exportMethods(tData)
exportMethods(termData)
exportMethods(termNames)
exportMethods(term_distance)
exportMethods(term_id)
exportMethods(term_name)
exportMethods(term_namespace)
exportMethods(view)
exportMethods(write)
exportMethods(zscore)
import(Matrix)
import(igraph)
import(methods)
importFrom(dnet,dCheckParallel)
importFrom(dnet,dDAGgeneSim)
importFrom(dnet,dDAGinduce)
importFrom(dnet,dDAGlevel)
importFrom(dnet,dDAGroot)
importFrom(dnet,dDAGtermSim)
importFrom(dnet,dDAGtip)
importFrom(dnet,dRWR)
importFrom(dnet,visDAG)
importFrom(dnet,visNet)
