# Supplementary material for: dcGOR: An R Package for Analysing Ontologies and Protein Domain Annotations
Source: PLoS Comput Biol. 2014 Oct 30;10(10):e1003929. doi: 10.1371/journal.pcbi.1003929 (PMC4214615; doi:10.1371/journal.pcbi.1003929)
Supplement: Software S1 — Package ‘dcGOR’ (version 1.0.3) including source code, documentation and data. (GZ) [file pcbi.1003929.s001.gz › dcGOR/data/datalist]

Ancestral_domainome
InterPro
InterPro2GOBP
InterPro2GOCC
InterPro2GOMF
Pfam
Pfam2GOBP
Pfam2GOCC
Pfam2GOMF
Rfam
Rfam2GOBP
Rfam2GOCC
Rfam2GOMF
SCOP.fa
SCOP.fa2DO
SCOP.fa2GOBP
SCOP.fa2GOCC
SCOP.fa2GOMF
SCOP.fa2HPMI
SCOP.fa2HPON
SCOP.fa2HPPA
SCOP.fa2MP
SCOP.sf
SCOP.sf2DO
SCOP.sf2GOBP
SCOP.sf2GOCC
SCOP.sf2GOMF
SCOP.sf2HPMI
SCOP.sf2HPON
SCOP.sf2HPPA
SCOP.sf2MP
eTOL
onto.DO
onto.GOBP
onto.GOCC
onto.GOMF
onto.HPMI
onto.HPON
onto.HPPA
onto.MP
