# Supplementary material for: dcGOR: An R Package for Analysing Ontologies and Protein Domain Annotations
Source: PLoS Comput Biol. 2014 Oct 30;10(10):e1003929. doi: 10.1371/journal.pcbi.1003929 (PMC4214615; doi:10.1371/journal.pcbi.1003929)
Supplement: Software S1 — Package ‘dcGOR’ (version 1.0.3) including source code, documentation and data. (GZ) [file pcbi.1003929.s001.gz › dcGOR/inst/CITATION]

citEntry(entry="Article",
    author = "Hai Fang",
    title = "dcGOR: an R package for analysing ontologies and protein domain annotations",
    journal = "PLOS Computational Biology",
    volume = "",
    number = "",
    year = "2014", 
    pages = "",
    url = "",
    doi = "10.1371/journal.pcbi.1003929",
    textVersion = paste(
                "Fang H.",
                "dcGOR: an R package for analysing ontologies and protein domain annotations.",
                "PLOS Computational Biology, 2014. http://dx.doi.org/10.1371/journal.pcbi.1003929")
)
