# Supplementary material for: dcGOR: An R Package for Analysing Ontologies and Protein Domain Annotations
Source: PLoS Comput Biol. 2014 Oct 30;10(10):e1003929. doi: 10.1371/journal.pcbi.1003929 (PMC4214615; doi:10.1371/journal.pcbi.1003929)
Supplement: Software S1 — Package ‘dcGOR’ (version 1.0.3) including source code, documentation and data. (GZ) [file pcbi.1003929.s001.gz › dcGOR/inst/NEWS]

CHANGES IN VERSION 1.0.3
-----------------------

NEW FEATURES

    o Add three functions 'dcBuildInfoDataFrame', 'dcBuildAnno' and 'dcBuildOnto' that are respectively used to build customised objects of S4 classes 'InfoDataFrame', 'Anno' and 'Onto'
    
    o Add an option that allows the user to specify the test background in the function 'dcEnrichment'
    
    o Add annotations of Pfam and InterPro domains and Rfam RNA families by GO, and extend analytical support ('dcEnrichment', 'visEnrichment' and 'dcDAGdomainSim') for these domains/RNAs
    
    o This version is in relation to the publication in PLoS Computational Biology


CHANGES IN VERSION 1.0.2
-----------------------

NEW FEATURES
    
    o Add S4 classes 'Coutput' and 'Cnetwork' to store RWR-based contact outputs and network
    
    o Fix several bugs
    

CHANGES IN VERSION 1.0.1
-----------------------

NEW FEATURES
    
    o Add an S4 class 'Onto' to store ontologies (instead of using 'igraph' previously)
    
    o Add an S4 class 'Eoutput' to store enrichment analysis outputs
    
    o Add an S4 class 'Dnetwork' to store domain networks (eg semantic similarity between domains)
    
    o Add S4 classes 'Coutput' and 'Cnetwork' to store RWR-based contact outputs and network

    o Add the function 'dcConverter' allowing for conversion between classes 'Onto' and 'igraph'


CHANGES IN VERSION 1.0.0
-----------------------

NEW FEATURES

    o Infrastructures for domain-centric ontologies and annotations

    o Domain-based enrichment analysis

    o Semantic similarity between domains according to their annotations by an ontology
    
    o Random Walk with Restart on domain semantic similarity network
    
    o Support for high-performance parallel computing
