# Supplementary material for: dcGOR: An R Package for Analysing Ontologies and Protein Domain Annotations
Source: PLoS Comput Biol. 2014 Oct 30;10(10):e1003929. doi: 10.1371/journal.pcbi.1003929 (PMC4214615; doi:10.1371/journal.pcbi.1003929)
Supplement: Software S1 — Package ‘dcGOR’ (version 1.0.3) including source code, documentation and data. (GZ) [file pcbi.1003929.s001.gz › dcGOR/inst/staticdocs/CITATIONs.md]

Fang H. (2014) <B>dcGOR: an R package for analysing ontologies and protein domain annotations</B>. <I>PLOS Computational Biology</I> ([doi:10.1371/journal.pcbi.1003929](http://dx.doi.org/10.1371/journal.pcbi.1003929))

You may also cite the package as:
* `database`

Fang H, Gough J. (2013) dcGO: database of domain-centric ontologies on functions, phenotypes, diseases and more. <I>Nucleic Acids Research</I> 41(Database issue):D536-44 ([doi:10.1093/nar/gks1080](http://dx.doi.org/10.1093/nar/gks1080))

* `web link/URL`

Package "dcGOR" [http://cran.r-project.org/package=dcGOR]
