# Supplementary material for: dcGOR: An R Package for Analysing Ontologies and Protein Domain Annotations
Source: PLoS Comput Biol. 2014 Oct 30;10(10):e1003929. doi: 10.1371/journal.pcbi.1003929 (PMC4214615; doi:10.1371/journal.pcbi.1003929)
Supplement: Software S1 — Package ‘dcGOR’ (version 1.0.3) including source code, documentation and data. (GZ) [file pcbi.1003929.s001.gz › dcGOR/inst/staticdocs/RData.md]

## Introduction
As part of the package, the built-in RData (with `.RData` extension) contain curated/compiled data, which can be broadly grouped into the following categories:

* `Ontologies`

Ontologies include Gene Ontology (GO) and its three subontologies (BP: Biological Process; MF: Molecular Function; CC: Cellular Component), Human Phenotype (HP) and its three subontologies (PA: Phenotypic Abnormality; ON: ONset and clinical course; MI: Mode of Inheritance), Disease Ontology (DO), and Mammalian Phenotype (MP). Terms in an ontology are organised as a direct acyclic graph (DAG), which is further stored as an object of the class [igraph](http://igraph.org/r/doc/aaa-igraph-package.html).

## Documentations

For details, please refer to [Documentations](http://supfam.org/dcGOR/docs.html).
