# Supplementary material for: dcGOR: An R Package for Analysing Ontologies and Protein Domain Annotations
Source: PLoS Comput Biol. 2014 Oct 30;10(10):e1003929. doi: 10.1371/journal.pcbi.1003929 (PMC4214615; doi:10.1371/journal.pcbi.1003929)
Supplement: Software S1 — Package ‘dcGOR’ (version 1.0.3) including source code, documentation and data. (GZ) [file pcbi.1003929.s001.gz › dcGOR/inst/staticdocs/demo/List_demos.txt]

Fang   Demo for analysing ancestral domainome in Eukaryotes
Basu   Demo for analysing promiscuous Pfam domains
Customisation   Demo for customised analysis (InterPro2GO mapping)
