# Supplementary material for: dcGOR: An R Package for Analysing Ontologies and Protein Domain Annotations
Source: PLoS Comput Biol. 2014 Oct 30;10(10):e1003929. doi: 10.1371/journal.pcbi.1003929 (PMC4214615; doi:10.1371/journal.pcbi.1003929)
Supplement: Software S1 — Package ‘dcGOR’ (version 1.0.3) including source code, documentation and data. (GZ) [file pcbi.1003929.s001.gz › dcGOR/man/AnnoData-class.Rd]

% Generated by roxygen2 (4.0.1): do not edit by hand
\docType{class}
\name{AnnoData-class}
\alias{AnnoData}
\alias{AnnoData-class}
\title{Definition for VIRTUAL S4 class AnnoData}
\value{
Class AnnoData
}
\description{
\code{AnnoData} is union of other classes: either matrix or dgCMatrix
(a sparse matrix in the package Matrix). It is used as a virtual class
}
\seealso{
\code{\link{Anno-class}}
}
\keyword{S4}
\keyword{classes}
