# Supplementary material for: dcGOR: An R Package for Analysing Ontologies and Protein Domain Annotations
Source: PLoS Comput Biol. 2014 Oct 30;10(10):e1003929. doi: 10.1371/journal.pcbi.1003929 (PMC4214615; doi:10.1371/journal.pcbi.1003929)
Supplement: Software S1 — Package ‘dcGOR’ (version 1.0.3) including source code, documentation and data. (GZ) [file pcbi.1003929.s001.gz › dcGOR/man/Cnetwork-class.Rd]

% Generated by roxygen2 (4.0.1): do not edit by hand
\docType{class}
\name{Cnetwork-class}
\alias{Cnetwork}
\alias{Cnetwork-class}
\title{Definition for S4 class Cnetwork}
\value{
Class Cnetwork
}
\description{
\code{Cnetwork} is an S4 class to store a contact network, such as the
one from RWR-based contact between samples/terms by
\code{\link{dcRWRpipeline}}. It has 2 slots: nodeInfo and adjMatrix
}
\section{Slots}{

\describe{
\item{\code{nodeInfo}}{An object of S4 class
\code{\link{InfoDataFrame}}, describing information on nodes/domains.}

\item{\code{adjMatrix}}{An object of S4 class \code{\link{AdjData}},
containing symmetric adjacency data matrix for an indirect domain
network}
}}
\section{Creation}{

An object of this class can be created via: \code{new("Cnetwork",
nodeInfo, adjMatrix)}
}

\section{Methods}{

Class-specific methods:
\itemize{
\item{\code{dim()}: }{retrieve the dimension in the object}
\item{\code{adjMatrix()}: }{retrieve the slot 'adjMatrix' in the
object}
\item{\code{nodeInfo()}: }{retrieve the slot 'nodeInfo' (as class
InfoDataFrame) in the object}
\item{\code{nInfo()}: }{retrieve nodeInfo (as data.frame) in the
object}
\item{\code{nodeNames()}: }{retrieve node/term names (ie, row names of
nodeInfo) in the object}
}
Standard generic methods:
\itemize{
\item{\code{str()}: }{compact display of the content in the object}
\item{\code{show()}: }{abbreviated display of the object}
\item{\code{as(matrix, "Cnetwork")}: }{convert a matrix to an object of
class Cnetwork}
\item{\code{as(dgCMatrix, "Cnetwork")}: }{convert a dgCMatrix (a sparse
matrix) to an object of class Cnetwork}
\item{\code{[i]}: }{get the subset of the same class}
}
}

\section{Access}{

Ways to access information on this class:
\itemize{
\item{\code{showClass("Cnetwork")}: }{show the class definition}
\item{\code{showMethods(classes="Cnetwork")}: }{show the method
definition upon this class}
\item{\code{getSlots("Cnetwork")}: }{get the name and class of each
slot in this class}
\item{\code{slotNames("Cnetwork")}: }{get the name of each slot in this
class}
\item{\code{selectMethod(f, signature="Cnetwork")}: }{retrieve the
definition code for the method 'f' defined in this class}
}
}
\examples{
# create an object of class Cnetwork, only given a matrix
adjM <- matrix(runif(25),nrow=5,ncol=5)
as(adjM, "Cnetwork")

# create an object of class Cnetwork, given a matrix plus information on nodes
# 1) create nodeI: an object of class InfoDataFrame
data <- data.frame(id=paste("Domain", 1:5, sep="_"),
level=rep("SCOP",5), description=I(LETTERS[1:5]),
row.names=paste("Domain", 1:5, sep="_"))
nodeI <- new("InfoDataFrame", data=data)
nodeI
# 2) create an object of class Cnetwork
# VERY IMPORTANT: make sure having consistent names between nodeInfo and adjMatrix
adjM <- matrix(runif(25),nrow=5,ncol=5)
colnames(adjM) <- rownames(adjM) <- rowNames(nodeI)
x <- new("Cnetwork", adjMatrix=adjM, nodeInfo=nodeI)
x
# 3) look at various methods defined on class Cnetwork
dim(x)
adjMatrix(x)
nodeInfo(x)
nInfo(x)
nodeNames(x)
# 4) get the subset
x[1:2]
}
\seealso{
\code{\link{Cnetwork-method}}
}
\keyword{S4}
\keyword{classes}
