# Supplementary material for: dcGOR: An R Package for Analysing Ontologies and Protein Domain Annotations
Source: PLoS Comput Biol. 2014 Oct 30;10(10):e1003929. doi: 10.1371/journal.pcbi.1003929 (PMC4214615; doi:10.1371/journal.pcbi.1003929)
Supplement: Software S1 — Package ‘dcGOR’ (version 1.0.3) including source code, documentation and data. (GZ) [file pcbi.1003929.s001.gz › dcGOR/man/Cnetwork-method.Rd]

% Generated by roxygen2 (4.0.1): do not edit by hand
\docType{methods}
\name{Cnetwork-method}
\alias{Cnetwork-method}
\alias{[,Cnetwork,ANY,ANY,ANY-method}
\alias{[,Cnetwork-method}
\alias{adjMatrix,Cnetwork-method}
\alias{dgCMatrix2Cnetwork}
\alias{dim,Cnetwork-method}
\alias{matrix2Cnetwork}
\alias{nInfo,Cnetwork-method}
\alias{nodeInfo,Cnetwork-method}
\alias{nodeNames,Cnetwork-method}
\alias{show,Cnetwork-method}
\title{Methods defined for S4 class Cnetwork}
\usage{
\S4method{dim}{Cnetwork}(x)

\S4method{adjMatrix}{Cnetwork}(x)

\S4method{nodeInfo}{Cnetwork}(x)

\S4method{nInfo}{Cnetwork}(object)

\S4method{nodeNames}{Cnetwork}(object)

\S4method{show}{Cnetwork}(object)

\S4method{[}{Cnetwork,ANY,ANY,ANY}(x, i, j, ..., drop = FALSE)
}
\arguments{
\item{x}{an object of class \code{Cnetwork}}

\item{object}{an object of class \code{Cnetwork}}

\item{i}{an index}

\item{j}{an index}

\item{...}{additional parameters}

\item{drop}{For matrices and arrays.  If \code{TRUE} the result is
coerced to the lowest possible dimension (see the examples).  This
only works for extracting elements, not for the replacement.  See
\code{\link{drop}} for further details.
}
}
\description{
Methods defined for class \code{Cnetwork}.
}
\seealso{
\code{\link{Cnetwork-class}}
}
\keyword{S4}
\keyword{methods}
