# Supplementary material for: dcGOR: An R Package for Analysing Ontologies and Protein Domain Annotations
Source: PLoS Comput Biol. 2014 Oct 30;10(10):e1003929. doi: 10.1371/journal.pcbi.1003929 (PMC4214615; doi:10.1371/journal.pcbi.1003929)
Supplement: Software S1 — Package ‘dcGOR’ (version 1.0.3) including source code, documentation and data. (GZ) [file pcbi.1003929.s001.gz › dcGOR/man/Coutput-method.Rd]

% Generated by roxygen2 (4.0.1): do not edit by hand
\docType{methods}
\name{Coutput-method}
\alias{Coutput-method}
\alias{adjp,Coutput-method}
\alias{cnetwork}
\alias{cnetwork,Coutput-method}
\alias{pvalue,Coutput-method}
\alias{ratio}
\alias{ratio,Coutput-method}
\alias{show,Coutput-method}
\alias{write,Coutput-method}
\alias{zscore,Coutput-method}
\title{Methods defined for S4 class Coutput}
\usage{
\S4method{show}{Coutput}(object)

\S4method{ratio}{Coutput}(x)

\S4method{zscore}{Coutput}(x)

\S4method{pvalue}{Coutput}(x)

\S4method{adjp}{Coutput}(x)

\S4method{cnetwork}{Coutput}(x)

\S4method{write}{Coutput}(x, file = "Coutput.txt", saveBy = c("adjp",
"pvalue", "zscore", "ratio"), verbose = T)
}
\arguments{
\item{object}{an object of S4 class \code{Coutput}. Usually this is an
output from \code{\link{dcRWRpipeline}}}

\item{x}{an object of S4 class \code{Coutput}. Usually this is part of
the output from \code{\link{dcRWRpipeline}}}

\item{saveBy}{which statistics will be saved. It can be "pvalue" for p
value, "adjp" for adjusted p value, "zscore" for z-score, "ratio" for
ratio}

\item{file}{a character specifying a file name written into. By
default, it is 'Coutput.txt'}

\item{verbose}{logical to indicate whether the messages will be
displayed in the screen. By default, it sets to true for display}
}
\value{
write(x) also returns a symmetrix matrix storing the specific
statistics
}
\description{
Methods defined for S4 class \code{Coutput}.
}
\seealso{
\code{\link{Coutput-class}}
}
\keyword{S4}
\keyword{methods}
