# Supplementary material for: dcGOR: An R Package for Analysing Ontologies and Protein Domain Annotations
Source: PLoS Comput Biol. 2014 Oct 30;10(10):e1003929. doi: 10.1371/journal.pcbi.1003929 (PMC4214615; doi:10.1371/journal.pcbi.1003929)
Supplement: Software S1 — Package ‘dcGOR’ (version 1.0.3) including source code, documentation and data. (GZ) [file pcbi.1003929.s001.gz › dcGOR/man/Dnetwork-method.Rd]

% Generated by roxygen2 (4.0.1): do not edit by hand
\docType{methods}
\name{Dnetwork-method}
\alias{Dnetwork-method}
\alias{[,Dnetwork,ANY,ANY,ANY-method}
\alias{[,Dnetwork-method}
\alias{adjMatrix,Dnetwork-method}
\alias{description}
\alias{description,Dnetwork-method}
\alias{dgCMatrix2Dnetwork}
\alias{dim,Dnetwork-method}
\alias{id}
\alias{id,Dnetwork-method}
\alias{level}
\alias{level,Dnetwork-method}
\alias{matrix2Dnetwork}
\alias{nInfo,Dnetwork-method}
\alias{nodeInfo,Dnetwork-method}
\alias{nodeNames,Dnetwork-method}
\alias{show,Dnetwork-method}
\title{Methods defined for S4 class Dnetwork}
\usage{
\S4method{dim}{Dnetwork}(x)

\S4method{adjMatrix}{Dnetwork}(x)

\S4method{nodeInfo}{Dnetwork}(x)

\S4method{nInfo}{Dnetwork}(object)

\S4method{nodeNames}{Dnetwork}(object)

\S4method{id}{Dnetwork}(object)

\S4method{level}{Dnetwork}(object)

\S4method{description}{Dnetwork}(object)

\S4method{show}{Dnetwork}(object)

\S4method{[}{Dnetwork,ANY,ANY,ANY}(x, i, j, ..., drop = FALSE)
}
\arguments{
\item{x}{an object of class \code{Dnetwork}}

\item{object}{an object of class \code{Dnetwork}}

\item{i}{an index}

\item{j}{an index}

\item{...}{additional parameters}

\item{drop}{For matrices and arrays.  If \code{TRUE} the result is
coerced to the lowest possible dimension (see the examples).  This
only works for extracting elements, not for the replacement.  See
\code{\link{drop}} for further details.
}
}
\description{
Methods defined for class \code{Dnetwork}.
}
\seealso{
\code{\link{Dnetwork-class}}
}
\keyword{S4}
\keyword{methods}
