# Supplementary material for: dcGOR: An R Package for Analysing Ontologies and Protein Domain Annotations
Source: PLoS Comput Biol. 2014 Oct 30;10(10):e1003929. doi: 10.1371/journal.pcbi.1003929 (PMC4214615; doi:10.1371/journal.pcbi.1003929)
Supplement: Software S1 — Package ‘dcGOR’ (version 1.0.3) including source code, documentation and data. (GZ) [file pcbi.1003929.s001.gz › dcGOR/man/Eoutput-class.Rd]

% Generated by roxygen2 (4.0.1): do not edit by hand
\docType{class}
\name{Eoutput-class}
\alias{Eoutput}
\alias{Eoutput-class}
\title{Definition for S4 class Eoutput}
\value{
Class Eoutput
}
\description{
\code{Eoutput} is an S4 class to store output from enrichment analysis
by \code{\link{dcEnrichment}}.
}
\section{Slots}{

\describe{
\item{\code{domain}}{A character specifying the domain identity}

\item{\code{ontology}}{A character specifying the ontology identity}

\item{\code{term_info}}{A data.frame of nTerm X 5 containing term
information, where nTerm is the number of terms in consideration, and
the 5 columns are "term_id" (i.e. "Term ID"), "term_name" (i.e. "Term
Name"), "namespace" (i.e. "Term Namespace"), "distance" (i.e. "Term
Distance") and "IC" (i.e. "Information Content for the term based on
annotation frequency by it")}

\item{\code{anno}}{A list of terms, each storing annotated domains
(also within the background domains). Always, terms are identified by
"term_id" and domain members identified by their ids (e.g. sunids for
SCOP domains)}

\item{\code{data}}{A vector containing input data in
\code{\link{dcEnrichment}}. It is not always the same as the input data
as only those mappable are retained}

\item{\code{background}}{A vector containing background in
\code{\link{dcEnrichment}}. It is not always the same as the input
background (if provided by the user) as only those mappable are
retained}

\item{\code{overlap}}{A list of terms, each storing domains overlapped
between domains annotated by a term and domains in the input data (i.e.
the domains of interest). Always, terms are identified by "term_id" and
domain members identified by their ids (e.g. sunids for SCOP domains)}

\item{\code{zscore}}{A vector of terms, containing z-scores}

\item{\code{pvalue}}{A vector of terms, containing p-values}

\item{\code{adjp}}{A vector of terms, containing adjusted p-values. It
is the p value but after being adjusted for multiple comparisons}
}}
\section{Creation}{

An object of this class can be created via: \code{new("Eoutput",
domain, ontology, term_info, anno, data, overlap, zscore, pvalue,
adjp)}
}

\section{Methods}{

Class-specific methods:
\itemize{
\item{\code{zscore()}: }{retrieve the slot 'zscore' in the object}
\item{\code{pvalue()}: }{retrieve the slot 'pvalue' in the object}
\item{\code{adjp()}: }{retrieve the slot 'adjp' in the object}
\item{\code{view()}: }{retrieve an integrated data.frame used for
viewing the object}
\item{\code{write()}: }{write the object into a local file}
}
Standard generic methods:
\itemize{
\item{\code{str()}: }{compact display of the content in the object}
\item{\code{show()}: }{abbreviated display of the object}
}
}

\section{Access}{

Ways to access information on this class:
\itemize{
\item{\code{showClass("Eoutput")}: }{show the class definition}
\item{\code{showMethods(classes="Eoutput")}: }{show the method
definition upon this class}
\item{\code{getSlots("Eoutput")}: }{get the name and class of each slot
in this class}
\item{\code{slotNames("Eoutput")}: }{get the name of each slot in this
class}
\item{\code{selectMethod(f, signature="Eoutput")}: }{retrieve the
definition code for the method 'f' defined in this class}
}
}
\examples{
\dontrun{
# 1) load SCOP.sf (as 'InfoDataFrame' object)
SCOP.sf <- dcRDataLoader('SCOP.sf')
# randomly select 20 domains
data <- sample(rowNames(SCOP.sf), 20)

# 2) perform enrichment analysis, producing an object of S4 class 'Eoutput'
eoutput <- dcEnrichment(data, domain="SCOP.sf", ontology="GOMF")
eoutput

# 3) write into the file 'Eoutput.txt' in your local directory
write(eoutput, file='Eoutput.txt')

# 4) view the top 5 significant terms
view(eoutput, top_num=5, sortBy="pvalue", details=TRUE)

# 4) retrieve several slots directly
zscore(eoutput)[1:5]
pvalue(eoutput)[1:5]
adjp(eoutput)[1:5]
}
}
\seealso{
\code{\link{Eoutput-method}}
}
\keyword{S4}
\keyword{classes}
