# Supplementary material for: dcGOR: An R Package for Analysing Ontologies and Protein Domain Annotations
Source: PLoS Comput Biol. 2014 Oct 30;10(10):e1003929. doi: 10.1371/journal.pcbi.1003929 (PMC4214615; doi:10.1371/journal.pcbi.1003929)
Supplement: Software S1 — Package ‘dcGOR’ (version 1.0.3) including source code, documentation and data. (GZ) [file pcbi.1003929.s001.gz › dcGOR/man/InfoDataFrame-class.Rd]

% Generated by roxygen2 (4.0.1): do not edit by hand
\docType{class}
\name{InfoDataFrame-class}
\alias{InfoDataFrame}
\alias{InfoDataFrame-class}
\title{Definition for S4 class InfoDataFrame}
\value{
Class InfoDataFrame
}
\description{
\code{InfoDataFrame} has two slots: data and dimLabels.
}
\section{Slots}{

\describe{
\item{\code{data}}{A data.frame containing terms (rows) and measured
variables (columns).}

\item{\code{dimLabels}}{A character descripting labels for rows and
columns.}
}}
\section{Creation}{

An object of this class can be created via: \code{new("InfoDataFrame",
data, dimLabels)}
}

\section{Methods}{

Class-specific methods:
\itemize{
\item{\code{dim()}: }{retrieve the dimension in the object}
\item{\code{nrow()}: }{retrieve number of rows in the object}
\item{\code{ncol()}: }{retrieve number of columns in the object}
\item{\code{rowNames()}: }{retrieve names of rows in the object}
\item{\code{colNames()}: }{retrieve names of columns in the object}
\item{\code{dimLabels()}: }{retrieve the slot 'dimLabels', containing
labels used for display of rows and columns in the object}
\item{\code{Data()}: }{retrieve the slot 'data' in the object}
}
Standard generic methods:
\itemize{
\item{\code{str()}: }{compact display of the content in the object}
\item{\code{show()}: }{abbreviated display of the object}
\item{\code{as(data.frame, "InfoDataFrame")}: }{convert a data.frame to
an object of class InfoDataFrame}
\item{\code{[i,j]}: }{get the subset of the same class}
}
}

\section{Access}{

Ways to access information on this class:
\itemize{
\item{\code{showClass("InfoDataFrame")}: }{show the class definition}
\item{\code{showMethods(classes="InfoDataFrame")}: }{show the method
definition upon this class}
\item{\code{getSlots("InfoDataFrame")}: }{get the name and class of
each slot in this class}
\item{\code{slotNames("InfoDataFrame")}: }{get the name of each slot in
this class}
\item{\code{selectMethod(f, signature="InfoDataFrame")}: }{retrieve the
definition code for the method 'f' defined in this class}
}
}
\examples{
# generate data on domain information on
data <- data.frame(x=1:10, y=I(LETTERS[1:10]),
row.names=paste("Domain", 1:10, sep="_"))
dimLabels <- c("rowLabels", "colLabels")
# create an object of class InfoDataFrame
x <- new("InfoDataFrame", data=data, dimLabels=dimLabels)
x
# alternatively, using coerce methods
x <- as(data, "InfoDataFrame")
x
# look at various methods defined on class Anno
dimLabels(x)
dim(x)
nrow(x)
ncol(x)
rowNames(x)
colNames(x)
Data(x)
x[1:3,]
}
\seealso{
\code{\link{InfoDataFrame-method}}
}
\keyword{S4}
\keyword{classes}
