# Supplementary material for: dcGOR: An R Package for Analysing Ontologies and Protein Domain Annotations
Source: PLoS Comput Biol. 2014 Oct 30;10(10):e1003929. doi: 10.1371/journal.pcbi.1003929 (PMC4214615; doi:10.1371/journal.pcbi.1003929)
Supplement: Software S1 — Package ‘dcGOR’ (version 1.0.3) including source code, documentation and data. (GZ) [file pcbi.1003929.s001.gz › dcGOR/man/Onto-method.Rd]

% Generated by roxygen2 (4.0.1): do not edit by hand
\docType{methods}
\name{Onto-method}
\alias{Onto-method}
\alias{[,Onto,ANY,ANY,ANY-method}
\alias{[,Onto-method}
\alias{adjMatrix}
\alias{adjMatrix,Onto-method}
\alias{dgCMatrix2Onto}
\alias{dim,Onto-method}
\alias{matrix2Onto}
\alias{nInfo}
\alias{nInfo,Onto-method}
\alias{nodeInfo}
\alias{nodeInfo,Onto-method}
\alias{nodeNames}
\alias{nodeNames,Onto-method}
\alias{show,Onto-method}
\alias{term_distance}
\alias{term_distance,Onto-method}
\alias{term_id}
\alias{term_id,Onto-method}
\alias{term_name}
\alias{term_name,Onto-method}
\alias{term_namespace}
\alias{term_namespace,Onto-method}
\title{Methods defined for S4 class Onto}
\usage{
\S4method{dim}{Onto}(x)

\S4method{adjMatrix}{Onto}(x)

\S4method{nodeInfo}{Onto}(x)

\S4method{nInfo}{Onto}(object)

\S4method{nodeNames}{Onto}(object)

\S4method{term_id}{Onto}(object)

\S4method{term_name}{Onto}(object)

\S4method{term_namespace}{Onto}(object)

\S4method{term_distance}{Onto}(object)

\S4method{show}{Onto}(object)

\S4method{[}{Onto,ANY,ANY,ANY}(x, i, j, ..., drop = FALSE)
}
\arguments{
\item{x}{an object of class \code{Onto}}

\item{object}{an object of class \code{Onto}}

\item{i}{an index}

\item{j}{an index}

\item{...}{additional parameters}

\item{drop}{For matrices and arrays.  If \code{TRUE} the result is
coerced to the lowest possible dimension (see the examples).  This
only works for extracting elements, not for the replacement.  See
\code{\link{drop}} for further details.
}
}
\description{
Methods defined for class \code{Onto}.
}
\seealso{
\code{\link{Onto-class}}
}
\keyword{S4}
\keyword{methods}
