# Supplementary material for: dcGOR: An R Package for Analysing Ontologies and Protein Domain Annotations
Source: PLoS Comput Biol. 2014 Oct 30;10(10):e1003929. doi: 10.1371/journal.pcbi.1003929 (PMC4214615; doi:10.1371/journal.pcbi.1003929)
Supplement: Software S1 — Package ‘dcGOR’ (version 1.0.3) including source code, documentation and data. (GZ) [file pcbi.1003929.s001.gz › dcGOR/man/dcBuildAnno.Rd]

% Generated by roxygen2 (4.0.1): do not edit by hand
\name{dcBuildAnno}
\alias{dcBuildAnno}
\title{Function to build an object of the S4 class Anno from input files}
\usage{
dcBuildAnno(domain_info.file, term_info.file, association.file,
output.file = "Anno.RData")
}
\arguments{
\item{domain_info.file}{an input file containing domain information.
For example, a file containing InterPro domains (InterPro) can be found
in \url{http://supfam.org/dcGOR/data/InterPro/InterPro.txt}. As seen in
this example, the input file must contain the header (in the first
row), and entries in the first column intend to be domain ID (and must
be unique)}

\item{term_info.file}{an input file containing term information. For
example, a file containing Gene Ontology (GO) terms can be found in
\url{http://supfam.org/dcGOR/data/InterPro/GO.txt}. As seen in this
example, the input file must contain the header (in the first row) and
four columns: 1st column for term ID (must be unique), 2nd column for
term name, 3rd column for term namespace, and 4th column for term
distance. These four columns must be provided, but the content for the
last column can be arbitrary (if it is hard to prepare)}

\item{association.file}{an input file containing associations between
domains and terms. For example, a file containing associations between
InterPro domains and GO Molecular Function (GOMF) terms can be found in
\url{http://supfam.org/dcGOR/data/InterPro/Domain2GOMF.txt}. As seen in
this example, the input file must contain the header (in the first row)
and two columns: 1st column for domain ID (corresponding to the first
column in 'domain_info.file'), 2nd column for term ID (corresponding to
the first column in 'term_info.file'). If there are additional columns,
these columns will be ignored}

\item{output.file}{an output file used to save the built object as an
RData-formatted file. If NULL, this file will be saved into
"Anno.RData" in the current working local directory}
}
\value{
Any use-specified variable that is given on the right side of the
assigement sign '<-', which contains the built \code{Anno} object.
Also, an RData file specified in "output.file" is saved in the local
directory.
}
\description{
\code{dcBuildAnno} is supposed to build an object of of the S4 class
\code{\link{Anno}}, given input files. These input files include 1) a
file containing domain information, 2) a file containing term
information, and 3) a file containing associations between domains and
terms.
}
\note{
If there are no use-specified variable that is given on the right side
of the assigement sign '<-', then no object will be loaded onto the
working environment.
}
\examples{
\dontrun{
# build an "Anno" object that contains SCOP domain superfamilies (sf) annotated by GOBP terms
InterPro2GOMF <-
dcBuildAnno(domain_info.file="http://supfam.org/dcGOR/data/InterPro/InterPro.txt",
term_info.file="http://supfam.org/dcGOR/data/InterPro/GO.txt",
association.file="http://supfam.org/dcGOR/data/InterPro/Domain2GOMF.txt",
output.file="InterPro2GOMF.RData")
InterPro2GOMF
}
}
\seealso{
\code{\link{Anno}}
}
