# Supplementary material for: dcGOR: An R Package for Analysing Ontologies and Protein Domain Annotations
Source: PLoS Comput Biol. 2014 Oct 30;10(10):e1003929. doi: 10.1371/journal.pcbi.1003929 (PMC4214615; doi:10.1371/journal.pcbi.1003929)
Supplement: Software S1 — Package ‘dcGOR’ (version 1.0.3) including source code, documentation and data. (GZ) [file pcbi.1003929.s001.gz › dcGOR/man/dcConverter.Rd]

% Generated by roxygen2 (4.0.1): do not edit by hand
\name{dcConverter}
\alias{dcConverter}
\title{Function to convert an object between graph classes}
\usage{
dcConverter(obj, from = c("Onto", "igraph", "Dnetwork", "Cnetwork"),
to = c("igraph", "Onto", "Dnetwork", "Cnetwork"), verbose = TRUE)
}
\arguments{
\item{obj}{an object of class "Onto", "igraph", "Dnetwork" or
"Cnetwork"}

\item{from}{a character specifying the class converted from. It can be
one of "Onto", "igraph", "Dnetwork" and "Dnetwork"}

\item{to}{a character specifying the class converted to. It can be one
of "Onto", "igraph", "Dnetwork" and "Dnetwork"}

\item{verbose}{logical to indicate whether the messages will be
displayed in the screen. By default, it sets to true for display}
}
\value{
an object of class "Onto", "igraph", "Dnetwork" or "Cnetwork"
}
\description{
\code{dcConverter} is supposed to convert an object between classes
'Onto' and 'igraph', or between 'Dnetwork' and 'igraph', or between
'Cnetwork' and 'igraph'.
}
\note{
Conversion is also supported between classes 'Onto' and 'igraph', or
between 'Dnetwork' and 'igraph', or between 'Cnetwork' and 'igraph'
}
\examples{
\dontrun{
# 1) conversion between 'Onto' and 'igraph'
# 1a) load onto.GOMF (as 'Onto' object)
on <- dcRDataLoader('onto.GOMF')
on
# 1b) convert the object from 'Onto' to 'igraph' class
ig <- dcConverter(on, from='Onto', to='igraph')
ig
# 1c) convert the object from 'igraph' to 'Onto' class
dcConverter(ig, from='igraph', to='Onto')

# 2) conversion between 'Dnetwork' and 'igraph'
# 2a) computer a domain semantic network (as 'Dnetwork' object)
g <- dcRDataLoader('onto.GOMF')
Anno <- dcRDataLoader('SCOP.sf2GOMF')
dag <- dcDAGannotate(g, annotations=Anno, path.mode="shortest_paths",
verbose=FALSE)
alldomains <- unique(unlist(nInfo(dag)$annotations))
domains <- sample(alldomains,5) # randomly sample 5 domains
dnetwork <- dcDAGdomainSim(g=dag, domains=domains,
method.domain="BM.average", method.term="Resnik", parallel=FALSE,
verbose=FALSE)
dnetwork
# 2b) convert the object from 'Dnetwork' to 'igraph' class
ig <- dcConverter(dnetwork, from='Dnetwork', to='igraph')
ig
# 2c) convert the object from 'igraph' to 'Dnetwork' class
dcConverter(ig, from='igraph', to='Dnetwork')
}
}
\seealso{
\code{\link{dcRDataLoader}}, \code{\link{Onto-class}},
\code{\link{Dnetwork-class}}, \code{\link{Cnetwork-class}}
}
