# Supplementary material for: dcGOR: An R Package for Analysing Ontologies and Protein Domain Annotations
Source: PLoS Comput Biol. 2014 Oct 30;10(10):e1003929. doi: 10.1371/journal.pcbi.1003929 (PMC4214615; doi:10.1371/journal.pcbi.1003929)
Supplement: Software S1 — Package ‘dcGOR’ (version 1.0.3) including source code, documentation and data. (GZ) [file pcbi.1003929.s001.gz › dcGOR/man/dcDAGdomainSim.Rd]

% Generated by roxygen2 (4.0.1): do not edit by hand
\name{dcDAGdomainSim}
\alias{dcDAGdomainSim}
\title{Function to calculate pair-wise semantic similarity between domains based on a direct acyclic graph (DAG) with annotated data}
\usage{
dcDAGdomainSim(g, domains = NULL, method.domain = c("BM.average",
"BM.max",
"BM.complete", "average", "max"), method.term = c("Resnik", "Lin",
"Schlicker", "Jiang", "Pesquita"), force = TRUE, fast = TRUE,
parallel = TRUE, multicores = NULL, verbose = TRUE)
}
\arguments{
\item{g}{an object of class "igraph" or \code{\link{Onto}}. It must
contain a node attribute called 'annotations' for storing annotation
data (see example for howto)}

\item{domains}{the domains between which pair-wise semantic similarity
is calculated. If NULL, all domains annotatable in the input dag will
be used for calcluation, which is very prohibitively expensive!}

\item{method.domain}{the method used for how to derive semantic
similarity between domains from semantic similarity between terms. It
can be "average" for average similarity between any two terms (one from
domain 1, the other from domain 2), "max" for the maximum similarity
between any two terms, "BM.average" for best-matching (BM) based
average similarity (i.e. for each term of either domain, first
calculate maximum similarity to any term in the other domain, then take
average of maximum similarity; the final BM-based average similiary is
the pre-calculated average between two domains in pair), "BM.max" for
BM based maximum similarity (i.e. the same as "BM.average", but the
final BM-based maximum similiary is the maximum of the pre-calculated
average between two domains in pair), "BM.complete" for BM-based
complete-linkage similarity (inspired by complete-linkage concept: the
least of any maximum similarity between a term of one domain and a term
of the other domain). When comparing BM-based similarity between
domains, "BM.average" and "BM.max" are sensitive to the number of terms
invovled; instead, "BM.complete" is much robust in this aspect. By
default, it uses "BM.average".}

\item{method.term}{the method used to measure semantic similarity
between terms. It can be "Resnik" for information content (IC) of most
informative information ancestor (MICA) (see
\url{http://arxiv.org/pdf/cmp-lg/9511007.pdf}), "Lin" for 2*IC at MICA
divided by the sum of IC at pairs of terms (see
\url{http://webdocs.cs.ualberta.ca/~lindek/papers/sim.pdf}),
"Schlicker" for weighted version of 'Lin' by the 1-prob(MICA) (see
\url{http://www.ncbi.nlm.nih.gov/pubmed/16776819}), "Jiang" for 1 -
difference between the sum of IC at pairs of terms and 2*IC at MICA
(see \url{http://arxiv.org/pdf/cmp-lg/9709008.pdf}), "Pesquita" for
graph information content similarity related to Tanimoto-Jacard index
(ie. summed information content of common ancestors divided by summed
information content of all ancestors of term1 and term2 (see
\url{http://www.ncbi.nlm.nih.gov/pubmed/18460186}))}

\item{force}{logical to indicate whether the only most specific terms
(for each domain) will be used. By default, it sets to true. It is
always advisable to use this since it is computationally fast but
without compromising accuracy (considering the fact that true-path-rule
has been applied when running \code{\link{dcDAGannotate}})}

\item{fast}{logical to indicate whether a vectorised fast computation
is used. By default, it sets to true. It is always advisable to use
this vectorised fast computation; since the conventional computation is
just used for understanding scripts}

\item{parallel}{logical to indicate whether parallel computation with
multicores is used. By default, it sets to true, but not necessarily
does so. Partly because parallel backends available will be
system-specific (now only Linux or Mac OS). Also, it will depend on
whether these two packages "foreach" and "doMC" have been installed. It
can be installed via:
\code{source("http://bioconductor.org/biocLite.R");
biocLite(c("foreach","doMC"))}. If not yet installed, this option will
be disabled}

\item{multicores}{an integer to specify how many cores will be
registered as the multicore parallel backend to the 'foreach' package.
If NULL, it will use a half of cores available in a user's computer.
This option only works when parallel computation is enabled}

\item{verbose}{logical to indicate whether the messages will be
displayed in the screen. By default, it sets to true for display}
}
\value{
an object of S4 class \code{\link{Dnetwork}}. It is a weighted and
undirect graph, with following slots:
\itemize{
\item{\code{nodeInfo}: an object of S4 class, describing information on
nodes/domains}
\item{\code{adjMatrix}: an object of S4 class \code{\link{AdjData}},
containing symmetric adjacency data matrix for pair-wise semantic
similarity between domains}
}
}
\description{
\code{dcDAGdomainSim} is supposed to calculate pair-wise semantic
similarity between domains based on a direct acyclic graph (DAG) with
annotated data. It first calculates semantic similarity between terms
and then derives semantic similarity between domains from terms-term
semantic similarity. Parallel computing is also supported for Linux or
Mac operating systems.
}
\note{
For the mode "shortest_paths", the induced subgraph is the most
concise, and thus informative for visualisation when there are many
nodes in query, while the mode "all_paths" results in the complete
subgraph.
}
\examples{
\dontrun{
# 1) Semantic similarity between SCOP domain superfamilies (sf)
## 1a) load onto.GOMF (as 'Onto' object)
g <- dcRDataLoader('onto.GOMF')
## 1b) load SCOP superfamilies annotated by GOMF (as 'Anno' object)
Anno <- dcRDataLoader('SCOP.sf2GOMF')
## 1c) prepare for ontology appended with annotation information
dag <- dcDAGannotate(g, annotations=Anno, path.mode="shortest_paths",
verbose=FALSE)
## 1d) calculate pair-wise semantic similarity between 8 randomly chosen domains
alldomains <- unique(unlist(nInfo(dag)$annotations))
domains <- sample(alldomains,8)
dnetwork <- dcDAGdomainSim(g=dag, domains=domains,
method.domain="BM.average", method.term="Resnik", parallel=FALSE,
verbose=TRUE)
dnetwork
## 1e) convert it to an object of class 'igraph'
ig <- dcConverter(dnetwork, from='Dnetwork', to='igraph')
ig
## 1f) visualise the domain network
### extract edge weight (with 2-digit precision)
x <- signif(E(ig)$weight, digits=2)
### rescale into an interval [1,4] as edge width
edge.width <- 1 + (x-min(x))/(max(x)-min(x))*3
### do visualisation
dnet::visNet(g=ig, vertex.shape="sphere", edge.width=edge.width,
edge.label=x, edge.label.cex=0.7)

###########################################################
# 2) Semantic similarity between Pfam domains (Pfam)
## 2a) load onto.GOMF (as 'Onto' object)
g <- dcRDataLoader('onto.GOMF')
## 2b) load Pfam domains annotated by GOMF (as 'Anno' object)
Anno <- dcRDataLoader('Pfam2GOMF')
## 2c) prepare for ontology appended with annotation information
dag <- dcDAGannotate(g, annotations=Anno, path.mode="shortest_paths",
verbose=FALSE)
## 2d) calculate pair-wise semantic similarity between 8 randomly chosen domains
alldomains <- unique(unlist(nInfo(dag)$annotations))
domains <- sample(alldomains,8)
dnetwork <- dcDAGdomainSim(g=dag, domains=domains,
method.domain="BM.average", method.term="Resnik", parallel=FALSE,
verbose=TRUE)
dnetwork
## 2e) convert it to an object of class 'igraph'
ig <- dcConverter(dnetwork, from='Dnetwork', to='igraph')
ig
## 2f) visualise the domain network
### extract edge weight (with 2-digit precision)
x <- signif(E(ig)$weight, digits=2)
### rescale into an interval [1,4] as edge width
edge.width <- 1 + (x-min(x))/(max(x)-min(x))*3
### do visualisation
dnet::visNet(g=ig, vertex.shape="sphere", edge.width=edge.width,
edge.label=x, edge.label.cex=0.7)

###########################################################
# 3) Semantic similarity between InterPro domains (InterPro)
## 3a) load onto.GOMF (as 'Onto' object)
g <- dcRDataLoader('onto.GOMF')
## 3b) load InterPro domains annotated by GOMF (as 'Anno' object)
Anno <- dcRDataLoader('InterPro2GOMF')
## 3c) prepare for ontology appended with annotation information
dag <- dcDAGannotate(g, annotations=Anno, path.mode="shortest_paths",
verbose=FALSE)
## 3d) calculate pair-wise semantic similarity between 8 randomly chosen domains
alldomains <- unique(unlist(nInfo(dag)$annotations))
domains <- sample(alldomains,8)
dnetwork <- dcDAGdomainSim(g=dag, domains=domains,
method.domain="BM.average", method.term="Resnik", parallel=FALSE,
verbose=TRUE)
dnetwork
## 3e) convert it to an object of class 'igraph'
ig <- dcConverter(dnetwork, from='Dnetwork', to='igraph')
ig
## 3f) visualise the domain network
### extract edge weight (with 2-digit precision)
x <- signif(E(ig)$weight, digits=2)
### rescale into an interval [1,4] as edge width
edge.width <- 1 + (x-min(x))/(max(x)-min(x))*3
### do visualisation
dnet::visNet(g=ig, vertex.shape="sphere", edge.width=edge.width,
edge.label=x, edge.label.cex=0.7)

###########################################################
# 4) Semantic similarity between Rfam RNA families (Rfam)
## 4a) load onto.GOBP (as 'Onto' object)
g <- dcRDataLoader('onto.GOBP')
## 4b) load Rfam families annotated by GOBP (as 'Anno' object)
Anno <- dcRDataLoader('Rfam2GOBP')
## 4c) prepare for ontology appended with annotation information
dag <- dcDAGannotate(g, annotations=Anno, path.mode="shortest_paths",
verbose=FALSE)
## 4d) calculate pair-wise semantic similarity between 8 randomly chosen RNAs
alldomains <- unique(unlist(nInfo(dag)$annotations))
domains <- sample(alldomains,8)
dnetwork <- dcDAGdomainSim(g=dag, domains=domains,
method.domain="BM.average", method.term="Resnik", parallel=FALSE,
verbose=TRUE)
dnetwork
## 4e) convert it to an object of class 'igraph'
ig <- dcConverter(dnetwork, from='Dnetwork', to='igraph')
ig
## 4f) visualise the domain network
### extract edge weight (with 2-digit precision)
x <- signif(E(ig)$weight, digits=2)
### rescale into an interval [1,4] as edge width
edge.width <- 1 + (x-min(x))/(max(x)-min(x))*3
### do visualisation
dnet::visNet(g=ig, vertex.shape="sphere", edge.width=edge.width,
edge.label=x, edge.label.cex=0.7)

###########################################################
# 5) Advanced usage: customised data for ontology and annotations
# 5a) customise ontology
g <-
dcBuildOnto(relations.file="http://supfam.org/dcGOR/data/onto/igraph_GOMF_edges.txt",
nodes.file="http://supfam.org/dcGOR/data/onto/igraph_GOMF_nodes.txt",
output.file="ontology.RData")
# 5b) customise Anno
Anno <-
dcBuildAnno(domain_info.file="http://supfam.org/dcGOR/data/InterPro/InterPro.txt",
term_info.file="http://supfam.org/dcGOR/data/InterPro/GO.txt",
association.file="http://supfam.org/dcGOR/data/InterPro/Domain2GOMF.txt",
output.file="annotations.RData")
## 5c) prepare for ontology appended with annotation information
dag <- dcDAGannotate(g, annotations=Anno, path.mode="shortest_paths",
verbose=FALSE)
## 5d) calculate pair-wise semantic similarity between 8 randomly chosen domains
alldomains <- unique(unlist(nInfo(dag)$annotations))
domains <- sample(alldomains,8)
dnetwork <- dcDAGdomainSim(g=dag, domains=domains,
method.domain="BM.average", method.term="Resnik", parallel=FALSE,
verbose=TRUE)
dnetwork
## 5e) convert it to an object of class 'igraph'
ig <- dcConverter(dnetwork, from='Dnetwork', to='igraph')
ig
## 5f) visualise the domain network
### extract edge weight (with 2-digit precision)
x <- signif(E(ig)$weight, digits=2)
### rescale into an interval [1,4] as edge width
edge.width <- 1 + (x-min(x))/(max(x)-min(x))*3
### do visualisation
dnet::visNet(g=ig, vertex.shape="sphere", edge.width=edge.width,
edge.label=x, edge.label.cex=0.7)
}
}
\seealso{
\code{\link{dcRDataLoader}}, \code{\link{dcDAGannotate}},
\code{\link{dcConverter}}, \code{\link{Dnetwork-class}}
}
