# Supplementary material for: dcGOR: An R Package for Analysing Ontologies and Protein Domain Annotations
Source: PLoS Comput Biol. 2014 Oct 30;10(10):e1003929. doi: 10.1371/journal.pcbi.1003929 (PMC4214615; doi:10.1371/journal.pcbi.1003929)
Supplement: Software S1 — Package ‘dcGOR’ (version 1.0.3) including source code, documentation and data. (GZ) [file pcbi.1003929.s001.gz › dcGOR/man/dcEnrichment.Rd]

% Generated by roxygen2 (4.0.1): do not edit by hand
\name{dcEnrichment}
\alias{dcEnrichment}
\title{Function to conduct ontology enrichment analysis given a group of domains}
\usage{
dcEnrichment(data, background = NULL, domain = c(NA, "SCOP.sf",
"SCOP.fa",
"Pfam", "InterPro", "Rfam"), ontology = c(NA, "GOBP", "GOMF", "GOCC",
"DO",
"HPPA", "HPMI", "HPON", "MP", "EC", "KW", "UP"), sizeRange = c(10,
1000),
min.overlap = 3, which_distance = NULL, test = c("HypergeoTest",
"FisherTest", "BinomialTest"), p.adjust.method = c("BH", "BY",
"bonferroni",
"holm", "hochberg", "hommel"), ontology.algorithm = c("none", "pc",
"elim",
"lea"), elim.pvalue = 0.01, lea.depth = 2, verbose = T,
domain.RData = NULL, ontology.RData = NULL, annotations.RData = NULL,
RData.location = "http://supfam.org/dcGOR/data")
}
\arguments{
\item{data}{an input vector. It contains id for a list of domains, for
example, sunids for SCOP domains}

\item{background}{a background vector. It contains id for a list of
background domains, for example, sunids for SCOP domains. If NULL, by
default all annotatable domains are used as background}

\item{domain}{the domain identity. It can be one of 'SCOP.sf' for SCOP
superfamilies, 'SCOP.fa' for SCOP families, 'Pfam' for Pfam domains,
'InterPro' for InterPro domains, 'Rfam' for Rfam RNA families}

\item{ontology}{the ontology identity. It can be "GOBP" for Gene
Ontology Biological Process, "GOMF" for Gene Ontology Molecular
Function, "GOCC" for Gene Ontology Cellular Component, "DO" for Disease
Ontology, "HPPA" for Human Phenotype Phenotypic Abnormality, "HPMI" for
Human Phenotype Mode of Inheritance, "HPON" for Human Phenotype ONset
and clinical course, "MP" for Mammalian Phenotype, "EC" for Enzyme
Commission, "KW" for UniProtKB KeyWords, "UP" for UniProtKB UniPathway.
For details on the eligibility for pairs of input domain and ontology,
please refer to the online Documentations at
\url{http://supfam.org/dcGOR/docs.html}}

\item{sizeRange}{the minimum and maximum size of members of each term
in consideration. By default, it sets to a minimum of 10 but no more
than 1000}

\item{min.overlap}{the minimum number of overlaps. Only those terms
that overlap with input data at least min.overlap (3 domains by
default) will be processed}

\item{which_distance}{which distance of terms in the ontology is used
to restrict terms in consideration. By default, it sets to 'NULL' to
consider all distances}

\item{test}{the statistic test used. It can be "FisherTest" for using
fisher's exact test, "HypergeoTest" for using hypergeometric test, or
"BinomialTest" for using binomial test. Fisher's exact test is to test
the independence between domain group (domains belonging to a group or
not) and domain annotation (domains annotated by a term or not), and
thus compare sampling to the left part of background (after sampling
without replacement). Hypergeometric test is to sample at random
(without replacement) from the background containing annotated and
non-annotated domains, and thus compare sampling to background. Unlike
hypergeometric test, binomial test is to sample at random (with
replacement) from the background with the constant probability. In
terms of the ease of finding the significance, they are in order:
hypergeometric test > binomial test > fisher's exact test. In other
words, in terms of the calculated p-value, hypergeometric test <
binomial test < fisher's exact test}

\item{p.adjust.method}{the method used to adjust p-values. It can be
one of "BH", "BY", "bonferroni", "holm", "hochberg" and "hommel". The
first two methods "BH" (widely used) and "BY" control the false
discovery rate (FDR: the expected proportion of false discoveries
amongst the rejected hypotheses); the last four methods "bonferroni",
"holm", "hochberg" and "hommel" are designed to give strong control of
the family-wise error rate (FWER). Notes: FDR is a less stringent
condition than FWER}

\item{ontology.algorithm}{the algorithm used to account for the
hierarchy of the ontology. It can be one of "none", "pc", "elim" and
"lea". For details, please see 'Note'}

\item{elim.pvalue}{the parameter only used when "ontology.algorithm" is
"elim". It is used to control how to declare a signficantly enriched
term (and subsequently all domains in this term are eliminated from all
its ancestors)}

\item{lea.depth}{the parameter only used when "ontology.algorithm" is
"lea". It is used to control how many maximum depth is uded to consider
the children of a term (and subsequently all domains in these children
term are eliminated from the use for the recalculation of the
signifance at this term)}

\item{verbose}{logical to indicate whether the messages will be
displayed in the screen. By default, it sets to TRUE for display}

\item{domain.RData}{a file name for RData-formatted file containing an
object of S4 class 'InfoDataFrame' (i.g. domain). By default, it is
NULL. It is only needed when the user wants to customise enrichment
analysis using their own data}

\item{ontology.RData}{a file name for RData-formatted file containing
an object of S4 class 'Onto' (i.g. ontology). By default, it is NULL.
It is only needed when the user wants to customise enrichment analysis
using their own data}

\item{annotations.RData}{a file name for RData-formatted file
containing an object of S4 class 'Anno' (i.g. annotations). By default,
it is NULL. It is only needed when the user wants to customise
enrichment analysis using their own data}

\item{RData.location}{the characters to tell the location of built-in
RData files. By default, it remotely locates at
"http://supfam.org/dcGOR/data" or
"https://github.com/hfang-bristol/dcGOR/data". For the user equipped
with fast internet connection, this option can be just left as default.
But it is always advisable to download these files locally. Especially
when the user needs to run this function many times, there is no need
to ask the function to remotely download every time (also it will
unnecessarily increase the runtime). For examples, these files (as a
whole or part of them) can be first downloaded into your current
working directory, and then set this option as:
\eqn{RData.location="."}. If RData to load is already part of package
itself, this parameter can be ignored (since this function will try to
load it via function \code{data} first)}
}
\value{
an object of S4 class \code{\link{Eoutput}}, with following slots:
\itemize{
\item{\code{domain}: a character specifying the domain identity}
\item{\code{ontology}: a character specifying the ontology used}
\item{\code{term_info}: a matrix of nTerm X 5 containing term
information, where nTerm is the number of terms in consideration, and
the 5 columns are "term_id" (i.e. "Term ID"), "term_name" (i.e. "Term
Name"), "namespace" (i.e. "Term Namespace"), "distance" (i.e. "Term
Distance") and "IC" (i.e. "Information Content for the term based on
annotation frequency by it")}
\item{\code{anno}: a list of terms, each storing annotated domain
members (also within the background domains). Always, terms are
identified by "term_id" and domain members identified by their ids
(e.g. sunids for SCOP domains)}
\item{\code{data}: a vector containing input data in consideration. It
is not always the same as the input data as only those mappable and
annotatable are retained}
\item{\code{background}: a vector containing background in
consideration. It is not always the same as the input background as
only those mappable/annotatable are retained}
\item{\code{overlap}: a list of terms, each storing domains overlapped
between domains annotated by a term and domains in the input data (i.e.
the domains of interest). Always, terms are identified by "term_id" and
domain members identified by their IDs (e.g. sunids for SCOP domains)}
\item{\code{zscore}: a vector containing z-scores}
\item{\code{pvalue}: a vector containing p-values}
\item{\code{adjp}: a vector containing adjusted p-values. It is the p
value but after being adjusted for multiple comparisons}
}
}
\description{
\code{dcEnrichment} is supposed to conduct enrichment analysis for an
input group of domains using a specified ontology. It returns an object
of S4 class "Eoutput". Enrichment analysis is based on either Fisher's
exact test or Hypergeometric test. The test can respect the hierarchy
of the ontology. The user can customise the background domains;
otherwise, the function will use all annotatable domains as the test
background
}
\note{
The interpretation of the algorithms used to account for the hierarchy
of the ontology is:
\itemize{
\item{"none": does not consider the ontology hierarchy at all.}
\item{"lea": computers the significance of a term in terms of the
significance of its children at the maximum depth (e.g. 2). Precisely,
once domains are already annotated to any children terms with a more
signficance than itself, then all these domains are eliminated from the
use for the recalculation of the signifance at that term. The final
p-values takes the maximum of the original p-value and the recalculated
p-value.}
\item{"elim": computers the significance of a term in terms of the
significance of its all children. Precisely, once domains are already
annotated to a signficantly enriched term under the cutoff of e.g.
pvalue<1e-2, all these domains are eliminated from the ancestors of
that term).}
\item{"pc": requires the significance of a term not only using the
whole domains as background but also using domains annotated to all its
direct parents/ancestors as background. The final p-value takes the
maximum of both p-values in these two calculations.}
\item{"Notes": the order of the number of significant terms is: "none"
> "lea" > "elim" > "pc".}
}
}
\examples{
\dontrun{
# 1) Enrichment analysis for SCOP domain superfamilies (sf)
## 1a) load SCOP.sf (as 'InfoDataFrame' object)
SCOP.sf <- dcRDataLoader('SCOP.sf')
### randomly select 50 domains as a list of domains of interest
data <- sample(rowNames(SCOP.sf), 50)
## 1b) perform enrichment analysis, producing an object of S4 class 'Eoutput'
eoutput <- dcEnrichment(data, domain="SCOP.sf", ontology="GOMF")
eoutput
## 1c) view the top 10 significance terms
view(eoutput, top_num=10, sortBy="pvalue", details=TRUE)
## 1d) visualise the top 10 significant terms in the ontology hierarchy
### color-coded according to 10-based negative logarithm of adjusted p-values (adjp)
visEnrichment(eoutput)
## 1e) the same as above but using a customised background
### randomly select 500 domains as background
background <- sample(rowNames(SCOP.sf), 500)
### perform enrichment analysis, producing an object of S4 class 'Eoutput'
eoutput <- dcEnrichment(data, background=background, domain="SCOP.sf",
ontology="GOMF")
eoutput
### view the top 10 significance terms
view(eoutput, top_num=10, sortBy="pvalue", details=TRUE)
### visualise the top 10 significant terms in the ontology hierarchy
### color-coded according to 10-based negative logarithm of adjusted p-values (adjp)
visEnrichment(eoutput)

###########################################################
# 2) Enrichment analysis for Pfam domains (Pfam)
## 2a) load Pfam (as 'InfoDataFrame' object)
Pfam <- dcRDataLoader('Pfam')
### randomly select 100 domains as a list of domains of interest
data <- sample(rowNames(Pfam), 100)
## 2b) perform enrichment analysis, producing an object of S4 class 'Eoutput'
eoutput <- dcEnrichment(data, domain="Pfam", ontology="GOMF")
eoutput
## 2c) view the top 10 significance terms
view(eoutput, top_num=10, sortBy="pvalue", details=TRUE)
## 2d) visualise the top 10 significant terms in the ontology hierarchy
### color-coded according to 10-based negative logarithm of adjusted p-values (adjp)
visEnrichment(eoutput)
## 2e) the same as above but using a customised background
### randomly select 1000 domains as background
background <- sample(rowNames(Pfam), 1000)
### perform enrichment analysis, producing an object of S4 class 'Eoutput'
eoutput <- dcEnrichment(data, background=background, domain="Pfam",
ontology="GOMF")
eoutput
### view the top 10 significance terms
view(eoutput, top_num=10, sortBy="pvalue", details=TRUE)
### visualise the top 10 significant terms in the ontology hierarchy
### color-coded according to 10-based negative logarithm of adjusted p-values (adjp)
visEnrichment(eoutput)

###########################################################
# 3) Enrichment analysis for InterPro domains (InterPro)
## 3a) load InterPro (as 'InfoDataFrame' object)
InterPro <- dcRDataLoader('InterPro')
### randomly select 100 domains as a list of domains of interest
data <- sample(rowNames(InterPro), 100)
## 3b) perform enrichment analysis, producing an object of S4 class 'Eoutput'
eoutput <- dcEnrichment(data, domain="InterPro", ontology="GOMF")
eoutput
## 3c) view the top 10 significance terms
view(eoutput, top_num=10, sortBy="pvalue", details=TRUE)
## 3d) visualise the top 10 significant terms in the ontology hierarchy
### color-coded according to 10-based negative logarithm of adjusted p-values (adjp)
visEnrichment(eoutput)
## 3e) the same as above but using a customised background
### randomly select 1000 domains as background
background <- sample(rowNames(InterPro), 1000)
### perform enrichment analysis, producing an object of S4 class 'Eoutput'
eoutput <- dcEnrichment(data, background=background, domain="InterPro",
ontology="GOMF")
eoutput
### view the top 10 significance terms
view(eoutput, top_num=10, sortBy="pvalue", details=TRUE)
### visualise the top 10 significant terms in the ontology hierarchy
### color-coded according to 10-based negative logarithm of adjusted p-values (adjp)
visEnrichment(eoutput)

###########################################################
# 4) Enrichment analysis for Rfam RNA families (Rfam)
## 4a) load Rfam (as 'InfoDataFrame' object)
Rfam <- dcRDataLoader('Rfam')
### randomly select 100 RNAs as a list of RNAs of interest
data <- sample(rowNames(Rfam), 100)
## 4b) perform enrichment analysis, producing an object of S4 class 'Eoutput'
eoutput <- dcEnrichment(data, domain="Rfam", ontology="GOBP")
eoutput
## 4c) view the top 10 significance terms
view(eoutput, top_num=10, sortBy="pvalue", details=FALSE)
## 4d) visualise the top 10 significant terms in the ontology hierarchy
### color-coded according to 10-based negative logarithm of adjusted p-values (adjp)
visEnrichment(eoutput)
## 4e) the same as above but using a customised background
### randomly select 1000 RNAs as background
background <- sample(rowNames(Rfam), 1000)
### perform enrichment analysis, producing an object of S4 class 'Eoutput'
eoutput <- dcEnrichment(data, background=background, domain="Rfam",
ontology="GOBP")
eoutput
### view the top 10 significance terms
view(eoutput, top_num=10, sortBy="pvalue", details=FALSE)
### visualise the top 10 significant terms in the ontology hierarchy
### color-coded according to 10-based negative logarithm of adjusted p-values (adjp)
visEnrichment(eoutput)

###########################################################
# 5) Advanced usage: customised data for domain, ontology and annotations
# 5a) create domain, ontology and annotations
## for domain
domain <-
dcBuildInfoDataFrame(input.file="http://supfam.org/dcGOR/data/InterPro/InterPro.txt",
output.file="domain.RData")
## for ontology
dcBuildOnto(relations.file="http://supfam.org/dcGOR/data/onto/igraph_GOMF_edges.txt",
nodes.file="http://supfam.org/dcGOR/data/onto/igraph_GOMF_nodes.txt",
output.file="ontology.RData")
## for annotations
dcBuildAnno(domain_info.file="http://supfam.org/dcGOR/data/InterPro/InterPro.txt",
term_info.file="http://supfam.org/dcGOR/data/InterPro/GO.txt",
association.file="http://supfam.org/dcGOR/data/InterPro/Domain2GOMF.txt",
output.file="annotations.RData")
## 5b) prepare data and background
### randomly select 100 domains as a list of domains of interest
data <- sample(rowNames(domain), 100)
### randomly select 1000 domains as background
background <- sample(rowNames(domain), 1000)
## 5c) perform enrichment analysis, producing an object of S4 class 'Eoutput'
eoutput <- dcEnrichment(data, background=background,
domain.RData='domain.RData', ontology.RData='ontology.RData',
annotations.RData='annotations.RData')
eoutput
## 5d) view the top 10 significance terms
view(eoutput, top_num=10, sortBy="pvalue", details=TRUE)
### visualise the top 10 significant terms in the ontology hierarchy
### color-coded according to 10-based negative logarithm of adjusted p-values (adjp)
visEnrichment(eoutput)
}
}
\seealso{
\code{\link{dcRDataLoader}}, \code{\link{dcDAGannotate}},
\code{\link{Eoutput-class}}, \code{\link{visEnrichment}},
\code{\link{dcConverter}}
}
