# Supplementary material for: dcGOR: An R Package for Analysing Ontologies and Protein Domain Annotations
Source: PLoS Comput Biol. 2014 Oct 30;10(10):e1003929. doi: 10.1371/journal.pcbi.1003929 (PMC4214615; doi:10.1371/journal.pcbi.1003929)
Supplement: Software S1 — Package ‘dcGOR’ (version 1.0.3) including source code, documentation and data. (GZ) [file pcbi.1003929.s001.gz › dcGOR/man/dcRDataLoader.Rd]

% Generated by roxygen2 (4.0.1): do not edit by hand
\name{dcRDataLoader}
\alias{dcRDataLoader}
\title{Function to load dcGOR built-in RData}
\usage{
dcRDataLoader(RData = c(NA, "SCOP.sf", "SCOP.fa", "Pfam", "InterPro",
"Rfam",
"onto.GOBP", "onto.GOMF", "onto.GOCC", "onto.DO", "onto.HPPA",
"onto.HPMI",
"onto.HPON", "onto.MP", "onto.EC", "onto.KW", "onto.UP",
"SCOP.sf2GOBP",
"SCOP.sf2GOMF", "SCOP.sf2GOCC", "SCOP.sf2DO", "SCOP.sf2HPPA",
"SCOP.sf2HPMI",
"SCOP.sf2HPON", "SCOP.sf2MP", "SCOP.sf2EC", "SCOP.sf2KW", "SCOP.sf2UP",
"SCOP.fa2GOBP", "SCOP.fa2GOMF", "SCOP.fa2GOCC", "SCOP.fa2DO",
"SCOP.fa2HPPA",
"SCOP.fa2HPMI", "SCOP.fa2HPON", "SCOP.fa2MP", "SCOP.fa2EC",
"SCOP.fa2KW",
"SCOP.fa2UP", "Pfam2GOBP", "Pfam2GOMF", "Pfam2GOCC", "InterPro2GOBP",
"InterPro2GOMF", "InterPro2GOCC", "Rfam2GOBP", "Rfam2GOMF",
"Rfam2GOCC",
"Ancestral_domainome", "eTOL"), domain = c(NA, "SCOP.sf", "SCOP.fa",
"Pfam",
"InterPro", "Rfam"), ontology = c(NA, "GOBP", "GOMF", "GOCC", "DO",
"HPPA",
"HPMI", "HPON", "MP", "EC", "KW", "UP"), verbose = T,
RData.location = "http://supfam.org/dcGOR/data")
}
\arguments{
\item{RData}{which built-in RData to load. If NOT NA, this RData will
be always loaded. It can be: domains/RNAs (including 'SCOP.sf',
'SCOP.fa', 'Pfam', 'InterPro', 'Rfam'), ontologies (including
'onto.GOBP', 'onto.GOMF', 'onto.GOCC', 'onto.DO', 'onto.HPPA',
'onto.HPMI', 'onto.HPON', 'onto.MP', 'onto.EC', 'onto.KW', 'onto.UP'),
annotations (including 'SCOP.sf2GOBP', 'SCOP.sf2GOMF', 'SCOP.sf2GOCC',
'SCOP.sf2DO', 'SCOP.sf2HPPA', 'SCOP.sf2HPMI', 'SCOP.sf2HPON',
'SCOP.sf2MP', 'SCOP.sf2EC', 'SCOP.sf2KW', 'SCOP.sf2UP', 'SCOP.fa2GOBP',
'SCOP.fa2GOMF', 'SCOP.fa2GOCC', 'SCOP.fa2DO', 'SCOP.fa2HPPA',
'SCOP.fa2HPMI', 'SCOP.fa2HPON', 'SCOP.fa2MP', 'SCOP.fa2EC',
'SCOP.fa2KW', 'SCOP.fa2UP', 'Pfam2GOBP', 'Pfam2GOMF', 'Pfam2GOCC',
'InterPro2GOBP', 'InterPro2GOMF', 'InterPro2GOCC', 'Rfam2GOBP',
'Rfam2GOMF', 'Rfam2GOCC'), and domainome in eukaryotic genomes
(including 'Ancestral_domainome', 'eTOL'). On the meanings, please
refer to the Documentations}

\item{domain}{domain part of annotation RData to load. When RData is NA
and this plus next are NOT NA, then this plus next one are used to
specify which annotation RData to load. In addition to NA, it can also
be: 'SCOP.sf', 'SCOP.fa', 'Pfam' and 'InterPro'}

\item{ontology}{ontology part of annotation RData to load. This only
works together with the previous 'domain' parameter. In addition to NA,
it can also be: 'GOBP', 'GOMF', 'GOCC', 'DO', 'HPPA', 'HPMI', 'HPON',
'MP', 'EC', 'KW', 'UP'}

\item{verbose}{logical to indicate whether the messages will be
displayed in the screen. By default, it sets to TRUE for display}

\item{RData.location}{the characters to tell the location of built-in
RData files. By default, it remotely locates at
"http://supfam.org/dcGOR/data" or
"https://github.com/hfang-bristol/dcGOR/data". For the user equipped
with fast internet connection, this option can be just left as default.
But it is always advisable to download these files locally. Especially
when the user needs to run this function many times, there is no need
to ask the function to remotely download every time (also it will
unnecessarily increase the runtime). For examples, these files (as a
whole or part of them) can be first downloaded into your current
working directory, and then set this option as:
\eqn{RData.location="."}. If RData to load is already part of package
itself, this parameter can be ignored (since this function will try to
load it via function \code{data} first)}
}
\value{
any use-specified variable that is given on the right side of the
assigement sign '<-', which contains the loaded RData.
}
\description{
\code{dcRDataLoader} is supposed to load RData that are used by package
dcGOR.
}
\note{
If there are no use-specified variable that is given on the right side
of the assigement sign '<-', then no RData will be loaded onto the
working environment.
}
\examples{
# Always, load from specified RData directly
SCOP.sf <- dcRDataLoader(RData='SCOP.sf')
Pfam <- dcRDataLoader(RData='Pfam')
InterPro <- dcRDataLoader(RData='InterPro')
Rfam <- dcRDataLoader(RData='Rfam')
onto.GOMF <- dcRDataLoader(RData='onto.GOMF')
# But for annotaion data, there are two ways to do so:
# 1) in a direct way
SCOP.sf2GOMF <- dcRDataLoader(RData='SCOP.sf2GOMF')
# 2) in an indirect way: specify both domain and ontology
SCOP.sf2GOMF <- dcRDataLoader(domain='SCOP.sf', ontology='GOMF')
}
\seealso{
\code{\link{dcEnrichment}}
}
