# Supplementary material for: dcGOR: An R Package for Analysing Ontologies and Protein Domain Annotations
Source: PLoS Comput Biol. 2014 Oct 30;10(10):e1003929. doi: 10.1371/journal.pcbi.1003929 (PMC4214615; doi:10.1371/journal.pcbi.1003929)
Supplement: Software S1 — Package ‘dcGOR’ (version 1.0.3) including source code, documentation and data. (GZ) [file pcbi.1003929.s001.gz › dcGOR/man/dcRWRpipeline.Rd]

% Generated by roxygen2 (4.0.1): do not edit by hand
\name{dcRWRpipeline}
\alias{dcRWRpipeline}
\title{Function to setup a pipeine to estimate RWR-based contact strength between samples from an input domain-sample data matrix and an input graph}
\usage{
dcRWRpipeline(data, g, method = c("indirect", "direct"),
normalise = c("laplacian", "row", "column", "none"), restart = 0.75,
normalise.affinity.matrix = c("none", "quantile"),
permutation = c("random", "degree"), num.permutation = 100,
p.adjust.method = c("BH", "BY", "bonferroni", "holm", "hochberg",
"hommel"),
adjp.cutoff = 0.05, parallel = TRUE, multicores = NULL, verbose = T)
}
\arguments{
\item{data}{an input domain-sample data matrix used for seeds. Each
value in input domain-sample matrix does not necessarily have to be
binary (non-zeros will be used as a weight, but should be non-negative
for easy interpretation).}

\item{g}{an object of class "igraph" or \code{\link{Dnetwork}}}

\item{method}{the method used to calculate RWR. It can be 'direct' for
directly applying RWR, 'indirect' for indirectly applying RWR (first
pre-compute affinity matrix and then derive the affinity score)}

\item{normalise}{the way to normalise the adjacency matrix of the input
graph. It can be 'laplacian' for laplacian normalisation, 'row' for
row-wise normalisation, 'column' for column-wise normalisation, or
'none'}

\item{restart}{the restart probability used for RWR. The restart
probability takes the value from 0 to 1, controlling the range from the
starting nodes/seeds that the walker will explore. The higher the
value, the more likely the walker is to visit the nodes centered on the
starting nodes. At the extreme when the restart probability is zero,
the walker moves freely to the neighbors at each step without
restarting from seeds, i.e., following a random walk (RW)}

\item{normalise.affinity.matrix}{the way to normalise the output
affinity matrix. It can be 'none' for no normalisation, 'quantile' for
quantile normalisation to ensure that columns (if multiple) of the
output affinity matrix have the same quantiles}

\item{permutation}{how to do permutation. It can be 'degree' for
degree-preserving permutation, 'random' for permutation in random}

\item{num.permutation}{the number of permutations used to for
generating the distribution of contact strength under randomalisation}

\item{p.adjust.method}{the method used to adjust p-values. It can be
one of "BH", "BY", "bonferroni", "holm", "hochberg" and "hommel". The
first two methods "BH" (widely used) and "BY" control the false
discovery rate (FDR: the expected proportion of false discoveries
amongst the rejected hypotheses); the last four methods "bonferroni",
"holm", "hochberg" and "hommel" are designed to give strong control of
the family-wise error rate (FWER). Notes: FDR is a less stringent
condition than FWER}

\item{adjp.cutoff}{the cutoff of adjusted pvalue to construct the
contact graph}

\item{parallel}{logical to indicate whether parallel computation with
multicores is used. By default, it sets to true, but not necessarily
does so. Partly because parallel backends available will be
system-specific (now only Linux or Mac OS). Also, it will depend on
whether these two packages "foreach" and "doMC" have been installed. It
can be installed via:
\code{source("http://bioconductor.org/biocLite.R");
biocLite(c("foreach","doMC"))}. If not yet installed, this option will
be disabled}

\item{multicores}{an integer to specify how many cores will be
registered as the multicore parallel backend to the 'foreach' package.
If NULL, it will use a half of cores available in a user's computer.
This option only works when parallel computation is enabled}

\item{verbose}{logical to indicate whether the messages will be
displayed in the screen. By default, it sets to true for display}
}
\value{
an object of class "iContact", a list with following components:
\itemize{
\item{\code{ratio}: a symmetric matrix storing ratio (the observed
against the expected) between pairwise samples}
\item{\code{zscore}: a symmetric matrix storing zscore between pairwise
samples}
\item{\code{pval}: a symmetric matrix storing pvalue between pairwise
samples}
\item{\code{adjpval}: a symmetric matrix storing adjusted pvalue
between pairwise samples}
\item{\code{icontact}: the constructed contact graph (as an 'igraph'
object) under the cutoff of adjusted value}
\item{\code{Amatrix}: a pre-computated affinity matrix when using
'inderect' method; NULL otherwise}
\item{\code{call}: the call that produced this result}
}
}
\description{
\code{dcRWRpipeline} is supposed to estimate sample relationships (ie.
contact strength between samples) from an input domain-sample matrix
and an input graph (such as a domain-domain semantic network). The
pipeline includes: 1) random walk restart (RWR) of the input graph
using the input matrix as seeds; 2) calculation of contact strength
(inner products of RWR-smoothed columns of input matrix); 3) estimation
of the contact signficance by a randomalisation procedure. It supports
two methods how to use RWR: 'direct' for directly applying RWR in the
given seeds; 'indirectly' for first pre-computing affinity matrix of
the input graph, and then deriving the affinity score. Parallel
computing is also supported for Linux or Mac operating systems.
}
\note{
The choice of which method to use RWR depends on the number of seed
sets and the number of permutations for statistical test. If the total
product of both numbers are huge, it is better to use 'indrect' method
(for a single run).
}
\examples{
\dontrun{
# 1) load onto.GOMF (as 'Onto' object)
g <- dcRDataLoader('onto.GOMF')

# 2) load SCOP superfamilies annotated by GOMF (as 'Anno' object)
Anno <- dcRDataLoader('SCOP.sf2GOMF')

# 3) prepare for ontology appended with annotation information
dag <- dcDAGannotate(g, annotations=Anno, path.mode="shortest_paths",
verbose=TRUE)

# 4) calculate pair-wise semantic similarity between 10 randomly chosen domains
alldomains <- unique(unlist(nInfo(dag)$annotations))
domains <- sample(alldomains,10)
dnetwork <- dcDAGdomainSim(g=dag, domains=domains,
method.domain="BM.average", method.term="Resnik", parallel=FALSE,
verbose=TRUE)
dnetwork

# 5) estimate RWR dating based sample/term relationships
# define sets of seeds as data
# each seed with equal weight (i.e. all non-zero entries are '1')
data <- data.frame(aSeeds=c(1,0,1,0,1), bSeeds=c(0,0,1,0,1))
rownames(data) <- id(dnetwork)[1:5]
# calcualte their two contact graph
coutput <- dcRWRpipeline(data=data, g=dnetwork, parallel=FALSE)
coutput
}
}
\seealso{
\code{\link{dcRDataLoader}}, \code{\link{dcDAGannotate}},
\code{\link{dcDAGdomainSim}}, \code{\link{dcConverter}}
}
