# Supplementary material for: dcGOR: An R Package for Analysing Ontologies and Protein Domain Annotations
Source: PLoS Comput Biol. 2014 Oct 30;10(10):e1003929. doi: 10.1371/journal.pcbi.1003929 (PMC4214615; doi:10.1371/journal.pcbi.1003929)
Supplement: Software S1 — Package ‘dcGOR’ (version 1.0.3) including source code, documentation and data. (GZ) [file pcbi.1003929.s001.gz › dcGOR/man/onto.HPPA.Rd]

\name{onto.HPPA}
\alias{onto.HPPA}

\title{Human Phenotype Phenotypic Abnormality (HPPA).}

\usage{
data(onto.HPPA)
}

\description{
An R object that contains information on Human Phenotype Phenotypic
Abnormality terms. These terms are organised as a direct acyclic graph
(DAG), which is further stored as an object of the class 'igraph' (see
\url{http://igraph.org/r/doc/aaa-igraph-package.html}). This data is
prepared based on
\url{http://compbio.charite.de/svn/hpo/trunk/src/ontology/human-phenotype-ontology.obo}.
}

\value{
an object of S4 class \link{Onto}. It has slots for "nodeInfo" and
"adjMatrix"
\itemize{
\item{\code{nodeInfo}: an object of S4 class \link{InfoDataFrame},
describing information on nodes/terms including: "term_id" (i.e. Term
ID), "term_name" (i.e. Term Name), "term_namespace" (i.e. Term
Namespace), and "term_distance" (i.e. Term Distance: the distance to
the root; always 0 for the root itself)}
\item{\code{adjMatrix}: an object of S4 class \link{AdjData},
containing adjacency data matrix, with rows for parent (arrow-outbound)
and columns for children (arrow-inbound)}
}
}

\references{
Robinson et al. (2012) The Human Phenotype Ontology: a tool for
annotating and analyzing human hereditary disease. \emph{Am J Hum
Genet}, 83:610-615.
\cr
Fang H and Gough J. (2013) dcGO: database of domain-centric ontologies
on functions, phenotypes, diseases and more. \emph{Nucleic Acids Res},
41(Database issue):D536-44.
}

\keyword{datasets}

\examples{
data(onto.HPPA)
onto.HPPA
}
